# Supplementary material for: A randomized non-inferiority trial of therapeutic strategy with immunosuppressants versus biologics for Vogt-Koyanagi-Harada disease
Source: Nat Commun. 2023 Jun 24;14:3768. doi: 10.1038/s41467-023-39483-5 (PMC10290648; doi:10.1038/s41467-023-39483-5)
Supplement: Supplementary file 3 — Source Data [file 41467_2023_39483_MOESM3_ESM.xlsx]

## Sheet: Figure 2
Figure 2
	Source data for the forest plot of between-group difference (95% CI)
		Overall	Early Phase	Late Phase
	Point estimate	4.9	-0.8	5.7
	Lower limit of 95% CI	0.2	-6.1	0.2
	Upper limit of 95% CI	9.5	4.5	11.2
